# Supplementary material for: A Balanced Time Perspective and Burnout Syndrome in the Corporate World
Source: Int J Environ Res Public Health. 2022 Nov 4;19(21):14466. doi: 10.3390/ijerph192114466 (PMC9657483; doi:10.3390/ijerph192114466)
Supplement: Supplementary file 1 [file ijerph-19-14466-s001.zip]

Archive with 1 entries (1 files):
- ijerph-1919129-supplementary.pdf
